# Supplementary material for: Receptor-mediated yolk uptake is required for oskar mRNA localization and cortical anchorage of germ plasm components in the Drosophila oocyte
Source: PLoS Biol. 2021 Apr 23;19(4):e3001183. doi: 10.1371/journal.pbio.3001183 (PMC8064586; doi:10.1371/journal.pbio.3001183)
Supplement: S1 Data — (XLSX) [file pbio.3001183.s009.xlsx]

## Sheet: Fig 1E
		Pearson's value
	#	Long Osk	Short Osk
	1	0.85	0.41
	2	0.81	0.45
	3	0.86	0.3
	4	0.78	0.4
	5	0.6	0.24
	6	0.86	0.59
	7	0.84	0.35
	8	0.82	0.24
	9	0.81	0.22
	10	0.7	0.43

## Sheet: Fig 1O
	Exp.		Wild type	yl^-/-	yp1-3^-/-	yp1-3^-/- apolpp^-/+
	1	# Unhatched embryos	8	189	141	120
		Total # of embryos	202	189	206	195
		% Hatched	96.0396	0	31.5534	38.4615
	2	# Unhatched embryos	43	155	140	149
		Total # of embryos	184	155	198	207
		% Hatched	76.6304	0	29.2929	28.0193
	3	# Unhatched embryos	8	150	140	152
		Total # of embryos	209	150	215	220
		% Hatched	96.1722	0	34.8837	30.9091
	4	# Unhatched embryos	15	180	136	137
		Total # of embryos	200	180	236	212
		% Hatched	92.5	0	42.3729	35.3774
	5	# Unhatched embryos	9		106	134
		Total # of embryos	192		197	223
		% Hatched	95.3125		46.1929	39.9103

## Sheet: Fig 1P
	Exp.1						Exp.2						Exp.3						Exp.4						Exp.5
			Wild type (y w)	yp1-3^-/-	yp1-3^-/- & apolpp^-/+				Wild type (y w)	yp1-3^-/-	yp1-3^-/- & apolpp^-/+				Wild type (y w)	yp1-3^-/-	yp1-3^-/- & apolpp^-/+				Wild type (y w)	yp1-3^-/-	yp1-3^-/- & apolpp^-/+				Wild type (y w)	yp1-3^-/-	yp1-3^-/- & apolpp^-/+				Wild type (y w)	yp1-3^-/-	yp1-3^-/- & apolpp^-/+				Wild type (y w)	yp1-3^-/-	yp1-3^-/- & apolpp^-/+
	16-20 h	# Hatched	0	0	0		16-20 h	# Hatched	0	0	0		16-20 h	# Hatched	2	2	0		16-20 h	# Hatched	1	2	0		16-20 h	# Hatched	1	0	0		Ave of % Hatched	16-20 h	0.395554	0.355538	0		SD of % Hatched	16-20 h	0.404562	0.487719	0
	20-24 h		151	0	3		20-24 h		78	0	3		20-24 h		134	0	2		20-24 h		116	1	1		20-24 h		129	1	6			20-24 h	61.2892	0.186269	1.41182			20-24 h	12.1654	0.256777	0.835051
	24-28 h		40	15	33		24-28 h		60	13	15		24-28 h		64	15	25		24-28 h		67	32	34		24-28 h		53	36	40			24-28 h	28.8274	10.5315	13.9016			24-28 h	5.52961	5.19717	4.49199
	28-32 h		1	15	23		28-32 h		3	20	25		28-32 h		0	20	22		28-32 h		1	27	27		28-32 h		0	18	23			28-32 h	0.525097	9.45252	11.3844			28-32 h	0.6661	1.51727	1.1766
	32-36 h		2	11	11		32-36 h		0	10	8		32-36 h		0	15	11		32-36 h		0	11	7		32-36 h		0	18	12			32-36 h	0.19802	6.23303	4.63776			32-36 h	0.442786	1.84756	1.00903
	36-40 h		0	10	3		36-40 h		0	6	2		36-40 h		0	10	3		36-40 h		0	19	5		36-40 h		0	7	4			36-40 h	0	4.828	1.6041			36-40 h	0	1.95418	0.518201
	40-44 h		0	4	1		40-44 h		0	3	1		40-44 h		0	5	1		40-44 h		0	5	0		40-44 h		0	4	0			40-44 h	0	1.98632	0.290092			40-44 h	0	0.299392	0.265617
	44-48 h		0	5	0		44-48 h		0	1	1		44-48 h		0	2	2		44-48 h		0	1	0		44-48 h		0	2	1			44-48 h	0	1.06028	0.368123			44-48 h	0	0.806357	0.381884
	48-52 h		0	2	1		48-52 h		0	2	2		48-52 h		0	4	1		48-52 h		0	1	1		48-52 h		0	3	1			48-52 h	0	1.1576	0.570736			48-52 h	0	0.552859	0.222486
	52-56 h		0	0	0		52-56 h		0	2	1		52-56 h		0	1	1		52-56 h		0	1	0		52-56 h		0	1	1			52-56 h	0	0.481312	0.277214			52-56 h	0	0.359009	0.253398
	56-60 h		0	3	0		56-60 h		0	1	0		56-60 h		1	1	0		56-60 h		0	0	0		56-60 h							56-60 h	0.0956938	0.485295	0			56-60 h	0.213978	0.594704	0
	60-64 h		0	0	0		60-64 h		0	0	0		60-64 h		0	0	0		60-64 h						60-64 h		0	0	1			60-64 h	0	0	0.0896861			60-64 h	0	0	0.200544
	64-68 h		0	0	0		64-68 h		0	0	0		64-68 h						64-68 h		0	0	0		64-68 h		0	1	0			64-68 h	0	0.101523	0			64-68 h	0	0.227012	0
	68-72 h		0	0	0		68-72 h		0	0	0		68-72 h		0	0	0		68-72 h		0	0	0		68-72 h		0	0	0			68-72 h	0	0	0			68-72 h	0	0	0
		# Unhatched	8	141	120			# Unhatched	43	140	149			# Unhatched	8	140	152			# Unhatched	15	136	137			# Unhatched	9	106	134
		Total # (Hatched + Unhatched)	202	206	195			Total # (Hatched + Unhatched)	184	198	207			Total # (Hatched + Unhatched)	209	215	220			Total # (Hatched + Unhatched)	200	236	212			Total # (Hatched + Unhatched)	192	197	223
			Wild type (y w)	yp1-3^-/-	yp1-3^-/- & apolpp^-/+				Wild type (y w)	yp1-3^-/-	yp1-3^-/- & apolpp^-/+				Wild type (y w)	yp1-3^-/-	yp1-3^-/- & apolpp^-/+				Wild type (y w)	yp1-3^-/-	yp1-3^-/- & apolpp^-/+				Wild type (y w)	yp1-3^-/-	yp1-3^-/- & apolpp^-/+
	16-20 h	% Hatched	0	0	0		16-20 h	% Hatched	0	0	0		16-20 h	% Hatched	0.956938	0.930233	0		16-20 h	% Hatched	0.5	0.847458	0		16-20 h	% Hatched	0.520833	0	0
	20-24 h		74.7525	0	1.53846		20-24 h		42.3913	0	1.44928		20-24 h		64.1148	0	0.909091		20-24 h		58	0.423729	0.471698		20-24 h		67.1875	0.507614	2.69058
	24-28 h		19.802	7.28155	16.9231		24-28 h		32.6087	6.56566	7.24638		24-28 h		30.622	6.97674	11.3636		24-28 h		33.5	13.5593	16.0377		24-28 h		27.6042	18.2741	17.9372
	28-32 h		0.49505	7.28155	11.7949		28-32 h		1.63043	10.101	12.0773		28-32 h		0	9.30233	10		28-32 h		0.5	11.4407	12.7358		28-32 h		0	9.13706	10.3139
	32-36 h		0.990099	5.33981	5.64103		32-36 h		0	5.05051	3.86473		32-36 h		0	6.97674	5		32-36 h		0	4.66102	3.30189		32-36 h		0	9.13706	5.38117
	36-40 h		0	4.85437	1.53846		36-40 h		0	3.0303	0.966184		36-40 h		0	4.65116	1.36364		36-40 h		0	8.05085	2.35849		36-40 h		0	3.5533	1.79372
	40-44 h		0	1.94175	0.512821		40-44 h		0	1.51515	0.483092		40-44 h		0	2.32558	0.454545		40-44 h		0	2.11864	0		40-44 h		0	2.03046	0
	44-48 h		0	2.42718	0		44-48 h		0	0.505051	0.483092		44-48 h		0	0.930233	0.909091		44-48 h		0	0.423729	0		44-48 h		0	1.01523	0.44843
	48-52 h		0	0.970874	0.512821		48-52 h		0	1.0101	0.966184		48-52 h		0	1.86047	0.454545		48-52 h		0	0.423729	0.471698		48-52 h		0	1.52284	0.44843
	52-56 h		0	0	0		52-56 h		0	1.0101	0.483092		52-56 h		0	0.465116	0.454545		52-56 h		0	0.423729	0		52-56 h		0	0.507614	0.44843
	56-60 h		0	1.45631	0		56-60 h		0	0.505051	0		56-60 h		0.478469	0.465116	0		56-60 h		0	0	0		56-60 h		0	0	0
	60-64 h		0	0	0		60-64 h		0	0	0		60-64 h		0	0	0		60-64 h		0	0	0		60-64 h		0	0	0.44843
	64-68 h		0	0	0		64-68 h		0	0	0		64-68 h		0	0	0		64-68 h		0	0	0		64-68 h		0	0.507614	0
	68-72 h		0	0	0		68-72 h		0	0	0		68-72 h		0	0	0		68-72 h		0	0	0		68-72 h		0	0	0

## Sheet: Fig 2D
	Wild type						yl^-/-						yp1-3^-/- apolpp^-/+
	#	Z- section	Area	Mean intensity	Area * Mean intensity		#	Z- section	Area	Mean intensity	Area * Mean intensity		#	Z- section	Area	Mean intensity	Area * Mean intensity
	1	1	6.563	7.172	47.0698		1	1	9.006	4.394	39.5724		1	1	7.237	10.324	74.7148
		2	6.611	7.334	48.4851			2	9.301	4.293	39.9292			2	8.621	9.833	84.7703
		3	7.663	7.567	57.9859			3	11.83	3.768	44.5754			3	9.71	10.636	103.276
		4	11.956	6.532	78.0966			4	10.753	3.876	41.6786			4	12.794	9.555	122.247
		5	10.554	7.075	74.6696			5	9.701	4.083	39.6092			5	12.798	9.109	116.577
		6	9.547	7.387	70.5237			6	10.185	4.205	42.8279			6	15.479	7.195	111.371
		7	11.472	6.272	71.9524			7	12.53	3.48	43.6044			7	14.54	6.715	97.6361
		8	10.796	6.617	71.4371			8	12.146	3.371	40.9442			8	19.608	5.114	100.275
		9	11.267	5.869	66.126			9	12.796	3.071	39.2965			9	14.322	5.538	79.3152
		10	14.51	4.793	69.5464			10	13.119	2.772	36.3659			10	15.001	5.419	81.2904
		11	14.101	4.399	62.0303			11	16.188	2.596	42.024			11	17.154	4.434	76.0608
		12	12.729	4.423	56.3004			12	11.703	2.611	30.5565			12	23.665	3.38	79.9877
		13	15.259	3.678	56.1226			13	12.883	2.576	33.1866			13	15.512	4.035	62.5909
		14	12.919	3.545	45.7979			14	10.195	2.656	27.0779			14	16.406	3.418	56.0757
		15	14.158	3.21	45.4472			15	10.044	2.668	26.7974			15	14.291	3.518	50.2757
		16	13.651	3.11	42.4546			16	13.372	2.01	26.8777			16	13.643	3.301	45.0355
		17	11.109	3.028	33.6381			17	13.1	1.924	25.2044			17	17.337	2.608	45.2149
		18	13.226	2.573	34.0305			18	13.42	1.74	23.3508			18	14.038	2.659	37.327
		Sum			1031.71			19	12.216	1.86	22.7218			Sum			1424.04
								Sum			666.201
	2	1	9	10.401	93.609								2	1	14.691	7.241	106.378
		2	8.742	10.011	87.5162		2	1	11.384	2.13	24.2479			2	12.005	7.809	93.747
		3	10.549	9.223	101			2	5.968	2.025	12.0852			3	10.771	8.561	92.2105
		4	13.133	8.016	105.274			3	6.817	2.302	15.6927			4	14.82	6.371	94.4182
		5	12.642	8.549	108.076			4	8.207	1.707	14.0093			5	21.921	5.003	109.671
		6	12.808	8.758	112.172			5	5.179	1.91	9.89189			6	14.367	6.676	95.9141
		7	14.734	8.463	124.694			6	7.454	1.568	11.6879			7	15.113	6.496	98.174
		8	21.117	7.176	151.536			7	8.902	1.47	13.0859			8	16.887	5.819	98.2655
		9	20.781	7.005	145.571			8	6.193	1.518	9.40097			9	15.005	5.968	89.5498
		10	15.705	8.435	132.472			9	9.234	1.256	11.5979			10	18.204	5.367	97.7009
		11	17.29	7.371	127.445			10	5.296	1.574	8.3359			11	15.683	5.327	83.5433
		12	14.145	8.027	113.542			11	10.846	1.129	12.2451			12	12.61	5.462	68.8758
		13	18.983	6.358	120.694			12	6.337	1.396	8.84645			13	17.157	4.371	74.9932
		14	19.137	6.652	127.299			13	7.46	0.961	7.16906			14	14.216	4.361	61.996
		15	17.613	6.376	112.3			Sum			158.296			15	14.222	4.344	61.7804
		16	15.145	6.604	100.018									16	14.438	3.868	55.8462
		17	15.998	6.947	111.138		3	1	9.49	1.479	14.0357			17	14.63	3.613	52.8582
		18	22.464	5.297	118.992			2	7.728	1.614	12.473			18	14.02	3.365	47.1773
		19	25.079	4.86	121.884			3	9.878	1.381	13.6415			19	16.514	2.907	48.0062
		20	12.802	6.952	88.9995			4	11.238	1.121	12.5978			20	14.431	2.824	40.7531
		21	15.125	5.888	89.056			5	14.355	1.098	15.7618			Sum			1571.86
		22	15.413	4.882	75.2463			6	10.916	1.096	11.9639
		23	10.001	6.661	66.6167			7	9.458	1.115	10.5457		3	1	19.038	3.2	60.9216
		24	11.745	5.262	61.8022			8	9.162	0.957	8.76803			2	11.82	4.443	52.5163
		25	17.358	3.768	65.4049			9	11.824	0.833	9.84939			3	14.644	3.857	56.4819
		26	13.899	3.897	54.1644			10	17.64	0.595	10.4958			4	13.672	4.151	56.7525
		27	14.114	3.321	46.8726			11	7.854	0.62	4.86948			5	18.671	3.424	63.9295
		28	13.78	3.059	42.153			12	13.494	0.55	7.4217			6	19.3	3.245	62.6285
		Sum			2805.55			13	10.032	0.599	6.00917			7	17.652	3.479	61.4113
								14	16.442	0.425	6.98785			8	19.641	3.344	65.6795
	3	1	7.652	17.381	132.999			15	9.231	0.453	4.18164			9	19.914	3.379	67.2894
		2	12.006	12.799	153.665			Sum			149.602			10	21.666	3.116	67.5113
		3	14.457	12.824	185.397									11	19.107	3.216	61.4481
		4	12.782	13.451	171.931		4	1	4.83	3.382	16.3351			12	14.537	3.643	52.9583
		5	12.503	12.766	159.613			2	7.16	3.073	22.0027			13	18.762	2.88	54.0346
		6	18.866	8.059	152.041			3	8.314	2.787	23.1711			14	19.136	2.662	50.94
		7	15.561	8.834	137.466			4	5.771	2.912	16.8052			15	19.349	2.485	48.0823
		8	15.01	8.145	122.256			5	9.05	2.55	23.0775			16	14.65	2.708	39.6722
		9	19.351	5.911	114.384			6	7.959	2.335	18.5843			17	19.715	2.067	40.7509
		10	17.382	5.823	101.215			7	8.24	2.034	16.7602			18	18.114	2.114	38.293
		11	16.093	5.316	85.5504			7	8.24	2.034	16.7602			19	17.671	2.044	36.1195
		12	15.295	5.144	78.6775			9	5.896	1.963	11.5738			20	18.079	1.91	34.5309
		13	16.59	4.268	70.8061			10	6.068	2.279	13.829			21	14.025	2.116	29.6769
		14	17.733	3.977	70.5241			11	5.678	1.746	9.91379			22	16.896	1.602	27.0674
		15	18.646	3.533	65.8763			12	7.238	1.816	13.1442			23	13.516	1.516	20.4903
		16	17.059	3.397	57.9494			13	11.233	1.563	17.5572			Sum			1149.19
		17	15.55	3.41	53.0255			14	5.78	1.732	10.011
		18	16.8	2.835	47.628			15	6.159	1.447	8.91207		4	1	15.442	12.904	199.264
		Sum			1961			16	6.741	1.193	8.04201			2	19.46	11.671	227.118
								Sum			246.479			3	19.262	11.502	221.552
	4	1	11.612	13.609	158.028									4	15.579	12.091	188.366
		2	11.477	13.3	152.644		5	1	13.557	15.225	206.405			5	19.008	9.961	189.339
		3	13.108	11.991	157.178			2	13.154	15.257	200.691			6	20.899	9.212	192.522
		4	15.301	9.811	150.118			3	13.172	16.385	215.823			7	21.062	9.258	194.992
		5	14.399	10.411	149.908			4	14.144	14.998	212.132			8	16.802	8.781	147.538
		6	12.021	11.871	142.701			5	14.842	13.543	201.005			9	26.747	5.258	140.636
		7	12.003	9.693	116.345			6	15.402	13.236	203.861			10	16.162	7.402	119.631
		8	14.734	8.007	117.975			7	19.866	10.24	203.428			11	17.163	6.321	108.487
		9	13.688	8.101	110.886			8	14.286	11.59	165.575			12	16.655	6.032	100.463
		10	15.179	6.971	105.813			9	14.911	9.306	138.762			13	15.704	5.699	89.4971
		11	12.493	7.448	93.0479			10	15.286	8.641	132.086			14	15.72	4.902	77.0594
		12	13.719	6.089	83.535			11	14.495	7.587	109.974			15	13.326	5.258	70.0681
		13	15.22	5.548	84.4406			12	16.024	6.153	98.5957			16	14.622	4.657	68.0947
		14	14.541	5.089	73.9991			13	15.646	6.013	94.0794			17	13.895	4.259	59.1788
		15	18.564	4.151	77.0592			14	12.923	5.691	73.5448			18	14.589	3.863	56.3573
		16	16.326	3.949	64.4714			15	10.689	5.317	56.8334			19	14.362	3.514	50.4681
		17	16.435	3.87	63.6034			16	12.079	4.61	55.6842			Sum			2500.63
		18	13.492	3.954	53.3474			17	16.502	3.803	62.7571
		19	17.934	2.988	53.5868			18	14.246	3.697	52.6675		5	1	12.855	6.257	80.4337
		20	13.75	3.504	48.18			Sum			2483.9			2	14.655	5.829	85.424
		21	11.598	3.44	39.8971									3	13.783	5.59	77.047
		22	12.325	2.942	36.2602		6	1	12.213	1.949	23.8031			4	13.898	5.604	77.8844
		23	15.954	2.212	35.2902			2	10.962	1.83	20.0605			5	12.85	6.204	79.7214
		24	10.574	2.21	23.3685			3	5.898	1.627	9.59605			6	18.19	5.525	100.5
		Sum			2191.68			4	7.357	1.602	11.7859			7	13.887	5.904	81.9888
								5	10.513	1.855	19.5016			8	16.208	5.435	88.0905
	5	1	10.997	20.509	225.537			6	5.191	1.495	7.76055			9	19.461	4.526	88.0805
		2	11.87	20.191	239.667			7	5.203	1.544	8.03343			10	17.879	4.778	85.4259
		3	13.554	16.895	228.995			8	7.712	1.478	11.3983			11	14.137	5.405	76.4105
		4	13.015	15.066	196.084			9	7.085	1.482	10.5			12	13.218	5.376	71.06
		5	16.179	11.099	179.571			10	10.655	1.507	16.0571			13	17.721	4.164	73.7902
		6	14.706	10.728	157.766			11	11.066	1.485	16.433			14	16.662	4.225	70.3969
		7	14.412	9.672	139.393			12	6.996	1.474	10.3121			15	16.615	3.985	66.2108
		8	16.25	8.428	136.955			13	10.142	1.499	15.2029			16	15.581	4.084	63.6328
		9	14.284	8.517	121.657			14	9.448	1.524	14.3988			17	14.95	4.07	60.8465
		10	12.212	8.899	108.675			Sum			194.843			18	16.449	3.695	60.7791
		11	12.04	7.634	91.9134									19	14.629	3.366	49.2412
		12	12.024	6.884	82.7732		7	1	15.055	4.5	67.7475			20	15.036	3.505	52.7012
		13	10.326	7.07	73.0048			2	10.193	4.825	49.1812			Sum			1489.67
		14	8.806	7.405	65.2084			3	9.326	4.826	45.0073
		15	12.133	5.662	68.697			4	7.766	5.668	44.0177		6	1	9.953	7.025	69.9198
		16	12.526	5.166	64.7093			5	9.525	4.58	43.6245			2	10.845	6.63	71.9023
		17	13.573	4.686	63.6031			6	10.17	4.499	45.7548			3	12.847	6.539	84.0065
		18	10.033	5.674	56.9272			7	8.147	4.436	36.1401			4	15.205	5.826	88.5843
		19	10.557	5.001	52.7956			8	10.301	3.911	40.2872			5	12.794	6.242	79.8601
		20	12.378	4.18	51.74			9	10.426	3.743	39.0245			6	12.999	5.965	77.539
		Sum			2405.67			10	7.652	3.637	27.8303			7	12.605	6.42	80.9241
								11	10.09	3.105	31.3294			8	18.291	4.828	88.3089
	6	1	20.947	17.09	357.984			12	14.011	2.6	36.4286			9	13.683	5.474	74.9007
		2	23.781	14.744	350.627			13	7.758	2.965	23.0025			10	16.293	4.732	77.0985
		3	22.718	12.729	289.177			14	7.956	2.817	22.4121			11	15.545	4.749	73.8232
		4	30.255	8.87	268.362			15	6.092	2.417	14.7244			12	16.599	4.286	71.1433
		5	34.416	6.75	232.308			Sum			566.512			13	15.985	4.419	70.6377
		6	24.832	7.349	182.49									14	14.315	4.349	62.2559
		7	26.989	5.945	160.45		8	1	7.206	2.759	19.8814			15	14.095	4.33	61.0314
		8	29.461	5.253	154.759			2	7.269	2.469	17.9472			16	19.166	3.472	66.5444
		9	21.4	5.742	122.879			3	4.156	2.572	10.6892			17	14.1	4.012	56.5692
		10	22.447	4.828	108.374			4	6.788	2.139	14.5195			Sum			1255.05
		11	20.426	4.571	93.3672			5	11.512	2.119	24.3939
		12	19.421	4.14	80.4029			6	5.002	1.984	9.92397		7	1	7.918	5.07	40.1443
		13	17.643	3.714	65.5261			7	7.447	1.896	14.1195			2	6.957	4.71	32.7675
		14	18.666	3.16	58.9846			8	10.413	1.786	18.5976			3	11.075	4.181	46.3046
		15	13.169	3.461	45.5779			9	8.965	1.652	14.8102			4	10.169	4.549	46.2588
		16	20.912	2.307	48.244			10	8.531	1.679	14.3235			5	15.194	3.56	54.0906
		Sum			2619.51			11	4.561	1.468	6.69555			6	15.759	3.326	52.4144
								12	16.189	1.465	23.7169			7	17.695	3.225	57.0664
	7	1	14.407	2.496	35.9599			13	7.231	1.258	9.0966			8	18.406	3.218	59.2305
		2	13.189	2.717	35.8345			14	8.877	1.215	10.7856			9	16.315	3.367	54.9326
		3	12.937	3.103	40.1435			15	5.591	1.215	6.79307			10	20.703	2.818	58.3411
		4	13.195	3.054	40.2975			16	12.315	1.118	13.7682			11	16.862	2.954	49.8103
		5	13.713	3.691	50.6147			Sum			230.062			12	16.553	2.911	48.1858
		6	17.91	3.102	55.5568									13	16.151	2.837	45.8204
		7	16.875	3.761	63.4669									Sum			645.367
		8	17.208	4.14	71.2411
		9	20.38	3.75	76.425
		10	19.839	4.199	83.304								8	1	16.958	4.115	69.7822
		11	16.652	5.169	86.0742									2	14.241	4.682	66.6764
		12	15.759	5.862	92.3793									3	12.738	4.93	62.7983
		13	20.382	5.271	107.434									4	13.358	5.023	67.0972
		14	22.714	5.494	124.791									5	15.329	5.039	77.2428
		15	27.118	5.087	137.949									6	19.574	4.413	86.3801
		16	21.453	6.335	135.905									7	19.257	4.519	87.0224
		17	15.619	7.819	122.125									8	17.594	5.239	92.175
		18	17.745	7.49	132.91									9	13.852	5.481	75.9228
		19	16.926	8.702	147.29									10	16.998	4.765	80.9955
		20	16.908	9.889	167.203									11	16.219	4.62	74.9318
		21	10.221	14.247	145.619									12	17.895	4.049	72.4569
		22	7.614	19.134	145.686									13	18.653	3.796	70.8068
		23	3.814	15.292	58.3237									14	15.945	3.832	61.1012
		Sum			2156.53									15	19.961	3.355	66.9692
														16	24.982	2.652	66.2523
														17	19.586	3.01	58.9539
														Sum			1237.56

## Sheet: Fig 2G
		Number of pole cells in the stage 5 embryo
	#	Wild type (y w)	yp1-3^-/- & apolpp^-/+
	1	35	21
	2	36	20
	3	30	23
	4	24	28
	5	31	26
	6	41	25
	7	28	34
	8	35	26
	9	28	18
	10	30	21
	11	26	21
	12	26	22
	13	34	27
	14	29	23
	15	30	17
	16	30	28
	17	21	14
	18	32	19
	19	27	25
	20	25	20

## Sheet: Fig 2N
			Wild type (stage 9)			yl^-/- (stage 9)			yp1-3^-/- & apolpp^-/+ (stage 9)			Wild type (stage 10b)			yl^-/- (stage 10b)			yp1-3^-/- & apolpp^-/+ (stage 10b)
	#	Distance (µm)	Mean intensity	Relative intensity		Mean intensity	Relative intensity		Mean intensity	Relative intensity		Mean intensity	Relative intensity		Mean intensity	Relative intensity		Mean intensity	Relative intensity
	1	8-10	12.8905	0.0767735		50.7035	0.317048		25.7645	0.179681		5.2535	0.041072		12.568	0.0823017		18.747	0.15248
		6-8	16.9625	0.101026		67.1595	0.419948		37.018	0.258163		7.793	0.0609259		16.6455	0.109003		32.3415	0.263051
		4-6	23.326	0.138925		103.092	0.644633		46.0695	0.321288		11.2275	0.0877769		24.9085	0.163114		66.767	0.543053
		2-4	47.7435	0.284352		202.764	1.26788		78.887	0.550157		22.8785	0.178865		53.2865	0.348947		113.909	0.926481
		0-2	167.903	1		159.923	1		143.39	1		127.909	1		152.707	1		122.947	1
	2	8-10	8.644	0.0500672		23.137	0.223532		18.08	0.104904		6.052	0.0515261		14.4775	0.0866156		7.0885	0.0387609
		6-8	12.916	0.0748112		26.056	0.251733		21.4065	0.124205		7.9995	0.0681069		25.982	0.155444		11.724	0.0641085
		4-6	19.2875	0.111716		37.665	0.36389		25.952	0.150579		12.3605	0.105236		54.5695	0.326477		21.75	0.118932
		2-4	55.423	0.321017		54.774	0.529184		78.102	0.453163		27.399	0.233272		125.16	0.748804		85.6455	0.468322
		0-2	172.648	1		103.507	1		172.349	1		117.455	1		167.147	1		182.877	1
	3	8-10	9.6065	0.0773984		16.6365	0.0965933		24.016	0.135409		6.5925	0.0418585		17.668	0.112254		9.863	0.0663023
		6-8	13.1985	0.106339		25.3265	0.147048		30.884	0.174132		11.597	0.0736341		23.6325	0.15015		12.1535	0.0816998
		4-6	18.6235	0.150047		39.618	0.230026		44.3485	0.250049		20.674	0.131268		47.9455	0.304624		16.6485	0.111917
		2-4	35.185	0.283481		141.25	0.820112		95.1825	0.536664		89.101	0.565739		92.3405	0.586689		72.194	0.485312
		0-2	124.117	1		172.233	1		177.359	1		157.495	1		157.392	1		148.758	1
	4	8-10	9.437	0.0622315		61.9025	0.452132		12.3325	0.0713185		6.2355	0.0405989		16.9595	0.137142		9.9575	0.0567628
		6-8	12.4125	0.0818532		65.873	0.481132		15.102	0.0873344		9.7065	0.0631983		32.0855	0.259457		15.0525	0.0858069
		4-6	20.114	0.13264		68.4295	0.499805		22.0775	0.127674		16.298	0.106115		59.4645	0.480855		31.9115	0.181912
		2-4	38.745	0.255501		88.894	0.649276		70.778	0.409307		51.437	0.334902		108.06	0.873823		107.997	0.615638
		0-2	151.643	1		136.913	1		172.922	1		153.588	1		123.664	1		175.423	1
	5	8-10	13.949	0.0790419		42.994	0.373849		18.6885	0.108381		5.6825	0.0367122		44.642	0.304257		17.175	0.0983421
		6-8	19.209	0.108848		64.4115	0.560083		23.524	0.136424		8.162	0.0527312		54.2915	0.370023		35.0865	0.200901
		4-6	27.62	0.156509		78.3185	0.68101		31.2845	0.18143		14.3685	0.0928288		76.177	0.519184		74.8425	0.42854
		2-4	62.1675	0.352272		97.2495	0.845622		82.3865	0.477788		42.507	0.27462		143.554	0.978395		140.267	0.80315
		0-2	176.476	1		115.004	1		172.433	1		154.785	1		146.725	1		174.645	1
	6	8-10	14.2935	0.0765273		50.845	0.689274		23.8155	0.124535		5.749	0.0415524		23.028	0.155191		7.7045	0.0521438
		6-8	18.378	0.0983957		59.4965	0.806557		42.1875	0.220604		8.096	0.0585159		27.4555	0.185029		10.746	0.0727285
		4-6	29.066	0.155619		79.553	1.07845		96.019	0.502097		12.01	0.0868054		32.647	0.220016		16.7875	0.113617
		2-4	102.937	0.551124		82.357	1.11646		157.517	0.823676		30.607	0.22122		59.3845	0.400207		105.231	0.712196
		0-2	186.776	1		73.766	1		191.236	1		138.356	1		148.385	1		147.755	1
	7	8-10	16.366	0.100807		26.5835	0.202466		24.662	0.134393		5.1065	0.0400876		16.502	0.140839		8.4225	0.0664864
		6-8	20.154	0.124139		30.7435	0.23415		43.754	0.238434		7.2995	0.0573033		18.5115	0.157989		12.9595	0.102301
		4-6	30.3265	0.186796		33.836	0.257703		53.7745	0.293039		10.755	0.0844301		27.391	0.233772		27.4285	0.216518
		2-4	80.467	0.495638		49.147	0.374315		130.238	0.709718		26.695	0.209564		64.38	0.54946		112.385	0.887153
		0-2	162.351	1		131.298	1		183.506	1		127.383	1		117.169	1		126.68	1
	8	8-10	9.897	0.0584877		41.296	0.35458		24.3865	0.131462		7.685	0.0642553		25.907	0.16402		10.4755	0.0671709
		6-8	14.7885	0.0873947		47.869	0.411018		24.6115	0.132675		11.352	0.0949156		31.5765	0.199915		12.9215	0.0828551
		4-6	23.405	0.138315		58.6275	0.503394		33.007	0.177933		17.425	0.145693		36.8335	0.233197		18.8625	0.12095
		2-4	59.8245	0.353541		66.6735	0.572479		108.774	0.586375		37.127	0.310424		68.075	0.430991		49.895	0.319936
		0-2	169.215	1		116.465	1		185.502	1		119.601	1		157.95	1		155.953	1
	9	8-10	18.168	0.10706		33.277	0.447798		21.33	0.195021		14.356	0.0893036		13.8005	0.081522		10.2905	0.0644986
		6-8	24.7865	0.146062		41.4865	0.558271		33.291	0.30438		19.107	0.118858		19.834	0.117163		15.5765	0.0976302
		4-6	38.52	0.226991		42.7045	0.574661		56.2095	0.513925		26.2445	0.163258		31.831	0.188031		35.01	0.219435
		2-4	76.642	0.451636		49.0915	0.660609		90.061	0.82343		47.0765	0.292846		99.799	0.589531		146.304	0.916999
		0-2	169.699	1		74.3125	1		109.373	1		160.755	1		169.286	1		159.546	1
	10	8-10	16.788	0.0836431		61.5095	0.546622		12.853	0.0735096		5.757	0.0465509		19.228	0.181658		9.175	0.0569275
		6-8	22.9975	0.114581		82.583	0.733898		16.795	0.0960549		8.002	0.0647039		23.897	0.225769		11.2915	0.0700596
		4-6	41.372	0.206128		89.0055	0.790974		29.597	0.169273		15.358	0.124184		31.801	0.300443		13.721	0.0851337
		2-4	105.52	0.525734		92.233	0.819656		96.933	0.554384		30.26	0.244681		50.8895	0.480784		44.0455	0.273286
		0-2	200.71	1		112.526	1		174.848	1		123.671	1		105.847	1		161.17	1
	11	8-10	21.384	0.105649		10.498	0.0796407		14.515	0.0821649					9.8865	0.0777259		11.3665	0.0668484
		6-8	25.2135	0.124568		13.2735	0.100696		19.09	0.108063					12.7405	0.100164		15.226	0.0895468
		4-6	36.419	0.17993		20.382	0.154623		29.3595	0.166195					18.81	0.147881		26.3395	0.154907
		2-4	83.891	0.414467		114.284	0.866986		106.171	0.601001					34.9165	0.274507		93.184	0.548032
		0-2	202.407	1		131.817	1		176.657	1					127.197	1		170.034	1
	12	8-10							9.498	0.0585739								8.5385	0.0564802
		6-8							14.8425	0.0915334								10.48	0.0693227
		4-6							26.9495	0.166197								17.545	0.116056
		2-4							86.796	0.535269								101.536	0.671637
		0-2							162.154	1								151.177	1
	13	8-10							13.625	0.0758145
		6-8							18.6705	0.103889
		4-6							34.59	0.192471
		2-4							104.886	0.583624
		0-2							179.715	1

## Sheet: Fig 2U
			Wild type (stage 9)			yl^-/- (stage 9)			yp1-3^-/- & apolpp^-/+ (stage 9)			Wild type (stage 10b)			yl^-/- (stage 10b)			yp1-3^-/- & apolpp^-/+ (stage 10b)
	#	Distance (µm)	Mean intensity	Relative intensity		Mean intensity	Relative intensity		Mean intensity	Relative intensity		Mean intensity	Relative intensity		Mean intensity	Relative intensity		Mean intensity	Relative intensity
	1	8-10	14.5725	0.10042		15.152	0.199884		26.029	0.260166		8.559	0.0513732		12.047	0.0688983		58.3855	0.426341
		6-8	21.56	0.148571		21.8405	0.288118		37.9975	0.379795		12.8695	0.0772458		17.759	0.101566		99.088	0.723558
		4-6	27.361	0.188546		26.0335	0.343432		43.076	0.430555		20.449	0.12274		32.7475	0.187287		142.804	1.04278
		2-4	58.652	0.404173		75.3225	0.993648		69.5615	0.695285		51.2785	0.307786		72.0345	0.411974		170.049	1.24173
		0-2	145.116	1		75.804	1		100.047	1		166.605	1		174.852	1		136.946	1
	2	8-10	8.83	0.0534082		43.983	0.386078		27.7575	0.149519		12.028	0.0790491		20.9555	0.121679		18.1225	0.0920227
		6-8	12.341	0.0746444		53.821	0.472435		29.1495	0.157017		18.868	0.124002		35.7015	0.207303		29.2735	0.148645
		4-6	21.3915	0.129386		71.7815	0.630091		34.383	0.185208		29.7695	0.195648		66.571	0.386549		38.37	0.194836
		2-4	59.254	0.358397		116.666	1.02409		97.156	0.523343		54.9105	0.360877		145.456	0.844599		118.74	0.60294
		0-2	165.33	1		113.923	1		185.645	1		152.159	1		172.219	1		196.935	1
	3	8-10	12.608	0.094893		12.714	0.0812534		31.4485	0.188695		12.7705	0.0702056		27.6855	0.147021		24.2265	0.169535
		6-8	14.6045	0.109919		15.751	0.100662		36.4515	0.218713		20.527	0.112847		37.172	0.197398		37.883	0.265101
		4-6	21.797	0.164053		25.0515	0.160101		52.9575	0.317751		33.505	0.184193		66.1345	0.351201		54.562	0.381819
		2-4	41.954	0.315763		91.972	0.58778		99.9255	0.599564		124.044	0.681932		125.38	0.665819		142.651	0.998258
		0-2	132.865	1		156.474	1		166.663	1		181.901	1		188.31	1		142.9	1
	4	8-10	6.7755	0.0602042		23.765	0.184609		16.818	0.0988695		9.667	0.058973		24.6025	0.168225		26.6445	0.159197
		6-8	10.571	0.0939294		47.017	0.365233		19.6435	0.11548		15.6995	0.0957739		41.822	0.285967		38.332	0.229028
		4-6	15.995	0.142125		67.395	0.523532		31.265	0.1838		29.8975	0.182388		70.8595	0.484518		63.319	0.378322
		2-4	31.4115	0.279109		94.9195	0.737345		83.6635	0.49184		99.5295	0.607174		119.37	0.816222		172.547	1.03094
		0-2	112.542	1		128.732	1		170.103	1		163.922	1		146.248	1		167.368	1
	5	8-10	13.8405	0.0852836		37.3185	0.449093		21.618	0.147832		10.912	0.0571825		66.535	0.373454		41.469	0.243457
		6-8	20.226	0.12463		50.4965	0.607678		27.8745	0.190616		17.983	0.0942369		76.749	0.430785		64.6465	0.379528
		4-6	28.405	0.175028		61.6375	0.741749		37.909	0.259235		30.8635	0.161735		99.414	0.558001		111.315	0.65351
		2-4	58.9385	0.363172		81.1735	0.976846		98.0665	0.670614		88.06	0.461464		176.608	0.991286		146.08	0.857609
		0-2	162.288	1		83.0975	1		146.234	1		190.827	1		178.161	1		170.334	1
	6	8-10	14.809	0.0761772		22.9145	0.181727		24.4705	0.173518		11.0765	0.0705557		23.1135	0.526312		15.3805	0.0963256
		6-8	18.509	0.0952099		27.557	0.218545		43.703	0.309893		13.222	0.0842222		22.3045	0.50789		27.0805	0.169601
		4-6	28.111	0.144602		37.162	0.294719		70.098	0.497057		18.046	0.11495		20.595	0.468963		35.26	0.220828
		2-4	85.9695	0.442225		59.913	0.475149		148.973	1.05635		43.403	0.276471		29.0265	0.660955		138.758	0.869022
		0-2	194.402	1		126.093	1		141.026	1		156.989	1		43.916	1		159.672	1
	7	8-10	18.7595	0.116819		38.5575	0.518173		30.8025	0.190978		8.4785	0.0511483		33.2985	0.216574		16.4235	0.108928
		6-8	23.408	0.145766		43.1725	0.580194		45.6755	0.283191		12.617	0.0761147		40.583	0.263953		23.781	0.157726
		4-6	35.612	0.221763		49.0765	0.659537		52.389	0.324815		20.8375	0.125707		45.1975	0.293966		46.596	0.309044
		2-4	89.41	0.556773		72.8595	0.979156		141.412	0.876764		44.3955	0.267825		79.646	0.518019		140.214	0.929955
		0-2	160.586	1		74.4105	1		161.288	1		165.763	1		153.751	1		150.774	1
	8	8-10	7.1125	0.0626931		42.526	0.400839		31.38	0.203137		15.776	0.104799		20.8135	0.137606		26.6145	0.150698
		6-8	10.742	0.0946853		52.2775	0.492754		39.7175	0.257109		22.72	0.150928		24.9635	0.165044		27.333	0.154766
		4-6	18.191	0.160344		62.61	0.590145		67.2635	0.435427		36.9695	0.245587		40.612	0.268502		44.907	0.254275
		2-4	39.784	0.350676		74.361	0.700907		152.082	0.984493		82.1715	0.545861		91.8985	0.607577		116.067	0.657201
		0-2	113.45	1		106.093	1		154.477	1		150.536	1		151.254	1		176.608	1
	9	8-10	14.3955	0.0990856		16.6565	0.108774		19.1715	0.284547		21.4465	0.118551		34.0685	0.179473		35.681	0.199847
		6-8	19.9215	0.137122		24.445	0.159637		29.839	0.442876		25.196	0.139277		42.357	0.223137		38.302	0.214527
		4-6	30.764	0.211752		36.7235	0.239821		41.3385	0.613554		35.63	0.196954		57.202	0.30134		64.2945	0.360109
		2-4	62.1815	0.428001		112.811	0.736706		60.4325	0.896951		77.3005	0.427298		107.853	0.568172		173.695	0.97285
		0-2	145.284	1		153.129	1		67.3755	1		180.905	1		189.825	1		178.542	1
	10	8-10	11.049	0.0631215					25.109	0.148481		8.387	0.0614052		18.807	0.102893		23.774	0.16124
		6-8	17.2655	0.0986355					34.286	0.202749		12.137	0.0888607		29.7885	0.162973		27.2755	0.184988
		4-6	31.0385	0.177319					58.1735	0.344007		22.823	0.167098		53.3415	0.291831		30.7085	0.208271
		2-4	92.4005	0.527872					144.544	0.854759		40.658	0.297677		134.68	0.736837		57.7765	0.391851
		0-2	175.043	1					169.106	1		136.584	1		182.782	1		147.445	1
	11	8-10	21.1905	0.108286					23.859	0.149572					21.8035	0.160731		23.67	0.13504
		6-8	21.9735	0.112287					31.9465	0.200272					27.4815	0.202588		29.036	0.165653
		4-6	31.5515	0.161232					50.589	0.317142					38.488	0.283726		55.7095	0.317828
		2-4	75.284	0.38471					146.703	0.919679					69.285	0.510755		156.335	0.891908
		0-2	195.69	1					159.516	1					135.652	1		175.282	1
	12	8-10							22.408	0.136325					16.36	0.10662		21.448	0.123677
		6-8							24.4555	0.148781					22.7705	0.148398		30.6475	0.176725
		4-6							45.153	0.274699					34.5665	0.225274		65.2255	0.376114
		2-4							130.895	0.796335					62.1205	0.404847		151.35	0.872739
		0-2							164.373	1					153.442	1		173.42	1
	13	8-10							31.811	0.19078
		6-8							38.0325	0.228092
		4-6							76.488	0.458721
		2-4							168.401	1.00995
		0-2							166.742	1
